# Supplementary material for: Colonization process determines species diversity via competitive quasi‐exclusion
Source: Ecol Evol. 2021 Mar 16;11(9):4470–80. doi: 10.1002/ece3.7342 (PMC8093681; doi:10.1002/ece3.7342)
Supplement: Supplementary file 2 — Supplementary Material [file ECE3-11-4470-s003.xlsx]

## Sheet: Estrada & Coates-Estrada 2001
Estrada & Coates-Estrada 2001
	Target	Scientific name	Feed guild	Abundance	Log[abundance]	Rank
1	1	Pteronotus parnelli Gray (M)	IN	1113	3.0465	1
2	1	Carollia brevicauda Gray	FRIN	754	2.87737	2
3	1	Sturnira lilium Gray	FR	645	2.80956	3
4	1	Artibeus jamaicensis Leach	FRIN	374	2.57287	4
5	1	Dermanura phaeotis Leach	FRIN	324	2.51055	5
6		Vampyrodes caraccioli Thomas	FR	286	2.45637	6
7	1	Dermanura toltecus Leach	FRIN	229	2.35984	7
8		Glossophage soricina E. Geoffroy St.-Hilaire	NIFR	175	2.24304	8
9		Choeroniscus godmani Thomas	NIFR	118	2.07188	9
10		Platyrrhinus helleri Peters	FRIN	115	2.0607	10
11	1	Artibeus lituratus Leach	FRIN	108	2.03342	11
12		Desmodus rotundus Wied-Neuwied	S	82	1.91381	12
13	1	Carollia perspicillata Gray	FRIN	64	1.80618	13
14		Moormops megalophylla Leach	IN	63	1.79934	14
15		Phyllostomus discolor Lacepede	NIFR	52	1.716	15
16		Uroderma bilobatum Peters	FRIN	48	1.68124	16
17	1	Sturnira ludovici Gray	FR	43	1.63347	17
18		Vampyressa pusilla Thomas	FRIN	32	1.50515	18
19	1	Pteronotus davyi Gray	IN	28	1.44716	19
20	1	Dermanura watsoni Leach	FRIN	18	1.25527	20
21		Chiroderma villosum Peters	FR	18	1.25527	20
22		Saccopteryx bilineata Lliger (E)	IN	16	1.20412	22
23	1	Micronycteris brachyotis Gray	INFR	14	1.14613	23
24		Mimon bennettii Gray	FRIN	14	1.14613	23
25		Antrozous dubiaquercus VanGelder (V)	IN	11	1.04139	25
26		Vampyrum spectrum Rafinesque	CAIN	10	1	26
27		Centurio senex Gray	FR	8	0.90309	27
28		Natalus stramineus Gray (N)	IN	7	0.845098	28
29		Trachops cirrhosus Gray	CAIN	7	0.845098	28
30	1	Micronycteris megalotis Gray	INFR	5	0.69897	30
31		Thyroptera tricolor Spix (T)	IN	3	0.477121	31
32		Diclidurus albus Wied-Neuwied (E)	IN	2	0.30103	32
33		Hylonycteris underwoodi Thomas	NIFR	2	0.30103	32
34		Leptonycteris nivalis Lydekker	NIFR	2	0.30103	32
35		Micronycternis sylvestris Gray	IN	2	0.30103	32
36		Myotis keaysi Kaup (V)	IN	2	0.30103	32
37		Noctilio leporinus Linnaeus (Noc)	CAIN	2	0.30103	32
38		Tonatia brasiliense Gray	IN	2	0.30103	32
39		Chrotopterus auritus Peters	CAIN	1	0	39

## Sheet: Holmes & Recher 1986
Holmes & Recher 1986
	Target	Species	Scientific name	Guild	Individual #	Log[ind#]	Rank
1	1	Striated Thombill	Acanthiza lineata	3	100	2	1
2	1	White-naped Honeyeater	Melithreptus lunatus	4	100	2	1
3		Grey Fantail	Rhipidura fuliginosa	5	80	1.90309	3
4	1	Brown Thombill	Acanthiza pusilla	3	50	1.69897	4
5	1	Rufous Whistler	Pachycephala rujiventris	5	45	1.65321	5
6		White-browed Scmbwren	Sericornis frontalis	2	40	1.60206	6
7		Eastern Yellow Robin	Eopsaltria australis	7	40	1.60206	6
8	1	Striated Pardalote	Pardalotus striatus	3	35	1.54407	8
9	1	Yellow-faced Honeyeater	Meliphaga chtysops	4	35	1.54407	8
10	1	Buff-mmped Thombill	Acanthiza reguloides	4	30	1.47712	10
11	1	Flame Robin	Petroica pheonicea	7	30	1.47712	10
12		Eastern Rosella	Platycercus elegans	8	30	1.47712	10
13	1	White-throated Treecreeper	Climacteris leucophaea	4	25	1.39794	13
14		Superb Blue Wren	Malurus cyaneus	2	25	1.39794	13
15		Silvereye	Zosterops lateralis	3	25	1.39794	13
16		Satin Flycatcher	Myiagra cyanoleuca	5	22	1.34242	16
17	1	Brown-headed Honeyeater	Melithreptus brevirostris	4	20	1.30103	17
18	1	Golden Whistler	Pachycephala pectoralis	5	20	1.30103	17
19		Red Wattlebird	Anthochaera corunculata	1	18	1.25527	19
20		Orange-winged Sittella	Daphoenositta chrysoptera	4	18	1.25527	19
21		Australian Magpie	Gymnorhina tibicen	9	18	1.25527	19
22	1	Red-browed Treecreeper	Climacteris erythrops	4	16	1.20412	22
23	1	Spotted Pardalote	Pardalotus punctatus	3	15	1.17609	23
24	1	White-eared Honeyeater	Meliphaga leucotis	4	15	1.17609	23
25		Rufous Fantail	Rhipidura rufifrons	6	15	1.17609	23
26	1	Yellow-mmped Thombill	Acanthiza chrysorrhoa	4	12	1.07918	26
27		Eastern Shrike-tit	Falcunculus frontatus	4	12	1.07918	26
28		Black-faced Cuckoo-shrike	Coracina novaehollandiae	5	12	1.07918	26
29		Fan-tailed Cuckoo	Cuculus pyrrhophanus	7	12	1.07918	26
30		Eastern Spinebill	Acanthorhynchuste nuirostris	1	10	1	30
31		Crescent Honeyeater	Phylidonyris pyrrhoptera	1	10	1	30
32		Eastern Whipbird	Psophodes olivaceus	2	10	1	30
33		Rose Robin	Petroica rosea	6	10	1	30
34		Dusky Woodswallow	Artamus cyanopterus	7	10	1	30
35		White-winged Chough	Corcorax melanorhamphus	9	10	1	30
36		Ground Thrush	Zoothera dauma	9	10	1	30
37	1	Scarlet Robin	Petroica multicolor	7	8	0.90309	37
38		Grey Shrike-thrush	Colluricincla harmonica	4	8	0.90309	37
39		Black-faced Flycatcher	Monarcha melanopsis	5	8	0.90309	37
40		Gang-gang Cockatoo	Callocephalofnim briatum	8	8	0.90309	37
41		Superb Lyrebird	Menura novaehollandiae	9	8	0.90309	37

## Sheet: Holmes et al 1986
Holmes et al. 1986
	Target	Species	Scientific name	Foraging guild	Mean density	Log[density]	Rank
1		American Redstart	Setophaga ruticilla	F	29.4	1.46835	1
2		Least Flycatcher	Empidonax minimus	F	23.9	1.3784	2
3	1	Red-eyed Vireo	Vireo olivaceus	F	23.1	1.36361	3
4		Ovenbird	Seiurus aurocapillus	G	11.1	1.04532	4
5	1	Black-throated Blue Warbler	Dendroica caerulescens	F	10.7	1.02938	5
6	1	Black-throated Green Warbler	Dendroica virens	F	8.6	0.934498	6
7		Rose-breasted Grosbeak	Pheucticus ludovicianus	F	6.1	0.78533	7
8	1	Swainson's Thrush	Catharus ustulatus	G	6	0.778151	8
9		Wood Thrush	Hylocichla mustelina	G	5.1	0.70757	9
10		Scarlet Tanager	Piranga olivacea	F	4.5	0.653213	10
11	1	Hermit Thrush	Catharus guttatus	G	3.8	0.579784	11
12		Yellow-bellied Sapsucker	Sphyrapicus varius	B	3.5	0.544068	12
13	1	Blackburnian Warbler	Dendroica fusca	F	3.4	0.531479	13
14	1	Philadelphia Vireo	Vireo philadelphicus	F	3.3	0.518514	14
15		Dark-eyed Junco	Junco hyemalis	G	3.1	0.491362	15
16	1	Downy Woodpecker	Picoides pubescens	B	2.6	0.414973	16
17	1	Veery	Catharus fuscescens	G	2.3	0.361728	17
18		White-breasted Nuthatch	Sitta carolinensis	B	2.3	0.361728	17
19	1	Hairy Woodpecker	Picoides villosus	B	1.8	0.255273	19
20		Winter Wren	Troglodytes troglodytes	G	1.4	0.146128	20
21		Black-capped Chickadee	Parus atricapillus	F	0.8	-0.09691	21
22	1	Solitary Vireo	Vireo solitarius	F	0.7	-0.154902	22
23		Purple Finch	Carpodacus purpureus	F	0.7	-0.154902	22
24		Brown Creeper	Certhia americana	B	0.4	-0.39794	24
25		American Robin	Turdus migratorius	G	0.4	-0.39794	24
26		Eastern Wood Pewee	Contopus virens	A	0.3	-0.522879	26
27	1	Yellow-rumped Warbler	Dendroica coronata	F	0.2	-0.69897	27
28		Ruby-throated Hummingbird	Archilochus colubris	B#	0.2	-0.69897	27
29		Blue Jay	Cyanocitta cristata	F	0.2	-0.69897	27
